# Supplementary material for: Sequestration and activation of plant toxins protect the western corn rootworm from enemies at multiple trophic levels
Source: eLife. 2017 Nov 24;6:e29307. doi: 10.7554/eLife.29307 (PMC5701792; doi:10.7554/eLife.29307)
Supplement: Supplementary file 1. [file elife-29307-supp1.xlsx]

## Sheet: Sheet1
Benzoxazinoid abbreviations
Aglucones
MBOA	6-methoxy-2-benzoxazolinone
DIBOA	Hydroxamic2 a,4ci-ddihydroxy-1,4-benzoxazin-3-one
DIMBOA	Hydroxamic2 a,4ci-ddihydroxy-7-methoxy-1,4-benzoxazin-3-one
HDMBOA	2-hydroxy-4,7-dimethoxy-1,4-benzoxazin-3-one
Glycosides
HBOA-Glc	2-hydroxy-1,4-benzoxazin-3-one-glucoside
MBOA-Glc	6-methoxy-2-benzoxazolinone-glucoside
DIBOA-Glc	Hydroxamic2 a,4ci-ddihydroxy-1,4-benzoxazin-3-one-glucoside
HMBOA-Glc	Lactam 7-methoxy-2-hydroxy-1,4-benzoxazin-3-one-glucoside
DIMBOA-Glc	Hydroxamic2 a,4ci-ddihydroxy-7-methoxy-1,4-benzoxazin-3-one-glucoside
HDMBOA-Glc	2-hydroxy-4,7-dimethoxy-1,4-benzoxazin-3-one-glucoside
DIM2BOA-Glc	Hydroxamic2 a,4ci-ddihydroxy-7,8-di-methoxy-1,4-benzoxazin-3-one-glucoside
HDM2BOA-Glc	2-hydroxy-4,7,8-trimethoxy-1,4-benzoxazin-3-one-glucoside
