# Supplementary material for: Sequestration and activation of plant toxins protect the western corn rootworm from enemies at multiple trophic levels
Source: eLife. 2017 Nov 24;6:e29307. doi: 10.7554/eLife.29307 (PMC5701792; doi:10.7554/eLife.29307)
Supplement: Supplementary file 2. [file elife-29307-supp2.xlsx]

## Sheet: Fig. 1A
Fig. 1A
BXs in Diabrotica species
BX	Test	Transformation	H, F or Q	DF	p values
MBOA-Glc	One Way ANOVA	Sqrt	F=5.478	15	0.019
	Holm-Sidak test
	virgifera vs. undecimpunctata		t=3.09		0.026
	virgifera vs. balteata		t=2.526		0.05
	undecimpunctata vs. balteata		t=0.123		0.904
HDMBOA-Glc	One Way ANOVA	Rank	H=11.370	2	0.003
	Dunn's test
	virgifera vs balteata		Q=2.876		0.012
	virgifera vs undecimpunctata		Q=2.671		0.023
	undecimpunctata vs balteata		Q=0.853		1
HBOA-Glc	One Way ANOVA	Sqrt	F=10.421	15	0.002
	Holm-Sidak test
	undecimpunctata vs. virgifera		Q=4.375		0.002
	undecimpunctata vs. balteata		Q=2.651		0.04
	balteata vs. virgifera		Q=0.958		0.356
DIBOA	One Way ANOVA	Rank	H=8.835	2	0.012
	Dunn's test
	balteata vs virgifera		Q=2.157		0.093
	balteata vs undecimpunctata		Q=1.958		0.151
	undecimpunctata vs virgifera		Q=0.438		1
HDM2BOA-Glc	One Way ANOVA	Rank	H=7.357	2	0.025
	Dunn's test		Q
	virgifera vs balteata		Q=1.841		0.197
	virgifera vs undecimpunctata		Q=1.99		0.14
	undecimpunctata vs balteata		Q=0.31		1
HMBOA-Glc	One Way ANOVA	Rank	H=3.322	2	0.19
DIBOA-Glc	One Way ANOVA	-	F=1.976	15	0.178
DIMBOA	One Way ANOVA	Sqrt	F=0.616	15	0.555
DIMBOA-Glc	One Way ANOVA	-	F=1.549	15	0.249
DIM2BOA-Glc	One Way ANOVA	Sqrt	F=1.356	15	0.292
HDMBOA	One Way ANOVA	Rank	H=2.015	2	0.365
MBOA	One Way ANOVA	Rank	H=0.482	2	0.786

## Sheet: Fig. 1C
Fig. 1C
BXs in plants and insects - correlation
Plant genotype	Test	R2	p value
B73	Pearson's	0.8141	0.007565

## Sheet: Fig. 2A
Fig. 2A
MBOA stabilization in D.v. guts
Test	F values	DF	p values
Two way RM ANOVA on ranks
Treatment	F=416.571	3	<0.001
subject(Treatment)		8
timing	F=21	2	<0.001
Treatment x timing	F=21	6	<0.001
Residual		16
Total		35
Pairwise comparisons
Holm-Sidak method:
Comparisons for factor: Treatment	t		p values
MBOA + Gut vs. MBOA	t=28.864		<0.001
MBOA + Gut vs. Gut	t=28.864		<0.001
MBOA + Gut vs. Boiled gut +	t=28.864		<0.001
Boiled gut + MBOA vs. MBOA	0		1
Boiled gut + MBOA vs. Gut	0		1
Gut vs. MBOA	0		1
Comparisons for factor: timing	t		p values
1440.000 vs. 10.000	t=6.124		<0.001
480.000 vs. 10.000	t=4.899		<0.001
1440.000 vs. 480.000	t=1.225		0.238
Comparisons for factor: timing within MBOA + Gut	t		p values
1440.000 vs. 10.000	t=12.247		<0.001
480.000 vs. 10.000	t=9.798		<0.001
1440.000 vs. 480.000	t=2.449		0.026
Comparisons for factor: timing within Boiled gut + MBOA	t		p values
10.000 vs. 1440.000	t=0		1
10.000 vs. 480.000	t=0		1
480.000 vs. 1440.000	t=0		1
Comparisons for factor: timing within Gut	t		p values
10.000 vs. 1440.000	t=0		1
10.000 vs. 480.000	t=0		1
480.000 vs. 1440.000	t=0		1
Comparisons for factor: timing within MBOA	t		p values
10.000 vs. 1440.000	t=0		1
10.000 vs. 480.000	t=0		1
480.000 vs. 1440.000	t=0		1
Comparisons for factor: Treatment within 10 min	t		p values
MBOA + Gut vs. MBOA	t=21.213		<0.001
MBOA + Gut vs. Gut	t=21.213		<0.001
MBOA + Gut vs. Boiled gut +	t=21.213		<0.001
Boiled gut + MBOA vs. MBOA	t=0		1
Boiled gut + MBOA vs. Gut	t=0		1
Gut vs. MBOA	t=0		1
Comparisons for factor: Treatment within 480 min	t		p values
MBOA + Gut vs. MBOA	t=26.87		<0.001
MBOA + Gut vs. Gut	t=26.87		<0.001
MBOA + Gut vs. Boiled gut +	t=26.87		<0.001
Boiled gut + MBOA vs. MBOA	t=0		1
Boiled gut + MBOA vs. Gut	t=0		1
Gut vs. MBOA	t=0		1
Comparisons for factor: Treatment within 1440 min	t		p values
MBOA + Gut vs. MBOA	t=28.284		<0.001
MBOA + Gut vs. Gut	t=28.284		<0.001
MBOA + Gut vs. Boiled gut +	t=28.284		<0.001
Boiled gut + MBOA vs. MBOA	0		1
Boiled gut + MBOA vs. Gut	0		1
Gut vs. MBOA	0		1

## Sheet: Fig. 2B
Fig. 2B
HDMBOA deglucosylation in D.v. gut
Test	F values	DF	p values
Two way RM ANOVA
Treatment	F=35.455	2	<0.001
subject(Treatment)		16
timing	F=110.091	2	<0.001
Treatment x timing	F=20.109	4	<0.001
Residual		31
Total		55
Pairwise comparisons
Holm-Sidak method:
Comparisons for factor: Treatment	t		p values
HG+Plant vs. HG+Plant+Guts	8.055		<0.001
HG+guts vs. HG+Plant+Guts	4.403		<0.001
HG+Plant vs. HG+guts	0.89		0.387
Comparisons for factor: timing	t		p values
0.000 vs. 180.000	14.538		<0.001
60.000 vs. 180.000	9.814		<0.001
0.000 vs. 60.000	4.659		<0.001
Comparisons for factor: timing within HG+Plant+Guts	t		p values
0.000 vs. 180.000	22.642		<0.001
60.000 vs. 180.000	11.813		<0.001
0.000 vs. 60.000	10.025		<0.001
Comparisons for factor: timing within HG+Plant	t		p values
60.000 vs. 180.000	7.58		<0.001
0.000 vs. 180.000	7.155		<0.001
60.000 vs. 0.000	0.425		0.674
Comparisons for factor: timing within HG+guts	t		p values
0.000 vs. 180.000	4.109		<0.001
60.000 vs. 180.000	2.536		0.033
0.000 vs. 60.000	1.574		0.126
Comparisons for factor: Treatment within 0 min	t		p values
HG+Plant vs. HG+guts	7.274e-15		1
HG+Plant vs. HG+Plant+Guts	5.851e-15		1
HG+Plant+Guts vs. HG+guts	3.863e-15		1
Comparisons for factor: Treatment within 60 min	t		p values
HG+Plant vs. HG+Plant+Guts	7.719		<0.001
HG+guts vs. HG+Plant+Guts	3.159		0.006
HG+Plant vs. HG+guts	1.915		0.062
Comparisons for factor: Treatment within 180 min	t		p values
HG+Plant vs. HG+Plant+Guts	9.354		<0.001
HG+guts vs. HG+Plant+Guts	6.2		<0.001
HG+guts vs. HG+Plant	0.0229		0.982

## Sheet: Fig. 2C
Fig. 2C
HDMBOA-Glc reactivation in D.v. larvae
	Test	χ2 value	DF	p values
MBOA	Friedman Repeated Measures Analysis of Variance on Ranks	χ2 =20.952	5	<0.001
	All Pairwise Multiple Comparison Procedures (Tukey Test):
	Pairwise Comparisons	q		p values
	120 vs 0	4.801		0.009
	120 vs 2	4.583		0.015
	120 vs 10	3.71		0.092
	120 vs 30	1.964		0.734
	120 vs 60	0.655		0.997
	60 vs 0	4.146		0.04
	60 vs 2	3.928		0.061
	60 vs 10	3.055		0.257
	60 vs 30	1.309		0.94
	30 vs 0	2.837		0.339
	30 vs 2	2.619		0.432
	30 vs 10	1.746		0.82
	10 vs 0	1.091		0.972
	10 vs 2	0.873		0.99
	2 vs 0	0.218		1
MBOA-Glc	Friedman Repeated Measures Analysis of Variance on Ranks	χ2 =8.878	5	0.114
HDMBOA-Glc	One Way Repeated Measures Analysis of Variance	F=35.389	46	<0.001
	Pairwise comparisons
	Holm-Sidak method:	t		P
	0.000 vs. 120.000	10.493		<0.001
	0.000 vs. 60.000	9.884		<0.001
	2.000 vs. 120.000	8.128		<0.001
	0.000 vs. 30.000	7.849		<0.001
	2.000 vs. 60.000	7.419		<0.001
	10.000 vs. 120.000	5.55		<0.001
	2.000 vs. 30.000	5.384		<0.001
	0.000 vs. 10.000	5.151		<0.001
	10.000 vs. 60.000	4.734		<0.001
	30.000 vs. 120.000	2.96		0.033
	10.000 vs. 30.000	2.699		0.053
	2.000 vs. 10.000	2.686		0.044
	0.000 vs. 2.000	2.465		0.056
	30.000 vs. 60.000	2.035		0.097
	60.000 vs. 120.000	1.007		0.321

## Sheet: Fig. 2D
Fig. 2D
BXs in infected D.v. larvae
	Test	t/U value	DF	p values
HDMBOA-Glc	Student t-test	t=0.877	7	0.41
MBOA-Glc	Mann-Whitney Rank Sum Test	U=7		0.556
MBOA	Student t-test	t=-3.469	7	0.0104

## Sheet: Fig 2E
Fig. 2E
BX metabolization by EPNs
	Test	t/U value	DF	p values
MBOA-Glc	Mann-Whitney	U=28		0.178
MBOA	Student t-test	t=0.750	10	0.4705
HDMBOA-Glc	Student t-test	t=11.401	10	<0.001

## Sheet: Fig.2F
Fig. 2F
BX metabolization by bacteria
	test	t	df	p-value
HDMBOA-Glc	student t test	t=5.855	7	<0.001
MBOA	student t test	t=-1.665	7	0.14
MBOA-Glc	student t test	t=2.877	7	0.0238

## Sheet: Fig. 3A
Fig. 3A
D.v. infection rate
Plant genotype	test	H/t value	DF	p-value
W22 / bx1:W22bx2 / bx2:W22	One way ANOVA on ranks	H=11.143	2	0.004
	Pairwise comparisons:
	Dunn's Method	bx1 vs Wt		0.008
		bx1 vs bx2		1
		bx2 vs Wt		0.049
B73 / bx1:B73	Student t-test	2.373	15	0.0315

## Sheet: Fig. 3B
Fig. 3B
EPN infectivity rate
test	F	DF	p-value
One Way ANOVA	F=4.421	23	0.015
Pairwise comparisons:
TukeyHSD post hoc test:
HDMBOA-Glc vs Control	t=3.566		0.012
MBOA vs control	t=2.412		0.121
MBOA-Glc vs control	t=2.098		0.182
MBOA vs HDMBOA-Glc	t=1.468		0.402
MBOA-Glc vs HDMBOA-Glc	t=1.154		0.456
MBOA-Glc vs MBOA	t=0.315		0.756

[truncated: 4 more sheets: Fig. 3C, Fig. 3D, Fig. 4A, Fig. 4b]
